# Supplementary material for: From the Difficult Airway Management to Diagnosis of Retropharyngeal Synovial Cell Carcinoma
Source: Children (Basel). 2022 Sep 7;9(9):1361. doi: 10.3390/children9091361 (PMC9498277; doi:10.3390/children9091361)
Supplement: Supplementary file 1 [file children-09-01361-s001.zip]

Archive with 1 entries (1 files):
- children-1734312-supplementary.pdf
